# Supplementary material for: Facile Mixing of Phospholipids Promotes Self-Assembly of Low-Molecular-Weight Biodegradable Block Co-Polymers into Functional Vesicular Architectures
Source: Polymers (Basel). 2020 Apr 22;12(4):979. doi: 10.3390/polym12040979 (PMC7240622; doi:10.3390/polym12040979)
Supplement: Supplementary file 1 [file polymers-12-00979-s001.zip]

Archive with 3 entries (3 files):
- polymers-745654-suppl-v3.docx
- VideoS1.avi
- VideoS2.avi
